# Supplementary material for: Evaluation of Adhesion Properties of Electrodeposited Copper Thin Films: Theoretical and Experimental Approach
Source: Materials (Basel). 2025 May 25;18(11):2480. doi: 10.3390/ma18112480 (PMC12156451; doi:10.3390/ma18112480)
Supplement: Supplementary file 1 [file materials-18-02480-s001.zip]

Archive with 1 entries (1 files):
- materials-3635707-supplementary.pdf
